# Supplementary material for: Solution Process-Based Thickness Engineering of InZnO Semiconductors for Oxide Thin-Film Transistors with High Performance and Stability
Source: Micromachines (Basel). 2024 Jan 27;15(2):193. doi: 10.3390/mi15020193 (PMC10890482; doi:10.3390/mi15020193)
Supplement: Supplementary file 1 [file micromachines-15-00193-s001.zip]

Archive with 1 entries (1 files):
- micromachines-2826799-supplementary.pdf
